# Supplementary material for: Biological and Clinical Implications of Gene-Expression Profiling in Diffuse Large B-Cell Lymphoma: A Proposal for a Targeted BLYM-777 Consortium Panel as Part of a Multilayered Analytical Approach
Source: Cancers (Basel). 2022 Apr 7;14(8):1857. doi: 10.3390/cancers14081857 (PMC9028345; doi:10.3390/cancers14081857)
Supplement: Supplementary file 1 [file cancers-14-01857-s001.zip]

Archive with 1 entries (1 files):
- cancers-1614949-supplementary.xlsx
