# Supplementary material for: Biological and Clinical Implications of Gene-Expression Profiling in Diffuse Large B-Cell Lymphoma: A Proposal for a Targeted BLYM-777 Consortium Panel as Part of a Multilayered Analytical Approach
Source: Cancers (Basel). 2022 Apr 7;14(8):1857. doi: 10.3390/cancers14081857 (PMC9028345; doi:10.3390/cancers14081857)
Supplement: Supplementary file 1 [file cancers-14-01857-s001.zip › cancers-1614949-supplementary.xlsx]

## Sheet: GenePerAuthor
	DOI:				https://doi.org/10.1080/0284186x.2021.1881161	https://doi.org/10.3389/fonc.2019.01237	https://doi.org/10.1016/j.annonc.2021.08.1991	https://doi.org/10.1016/j.immuni.2016.10.022	https://doi.org/10.1038/s41591-021-01248-2	https://doi.org/10.1073/pnas.2104758118	http://doi.org/10.1186/s13045-021-01209-9	https://doi.org/10.3390/cancers13092167	https://doi.org/10.1182/bloodadvances.2021004203	https://doi.org/10.1186/s40425-017-0230-9	https://doi.org/10.1158/2643-3230.bcd-20-0227	https://doi.org/10.3389/fonc.2021.638154	https://doi.org/10.1038/s41408-020-0322-5	https://doi.org/10.1002/acn3.668	https://doi.org/10.1186/s13045-019-0796-4	https://doi.org/10.1093/neuonc/nox097	https://doi.org/10.1182/blood.2020008520	https://doi.org/10.3390/cancers13092146	https://doi.org/10.1155/2021/5564568	https://doi.org/10.18632/aging.203268	https://doi.org/10.1016/j.ccell.2021.08.011	https://doi.org/10.1182/blood-2004-07-2947	https://doi.org/10.1016/j.jmoldx.2014.08.006	https://doi.org/10.1200/jco.18.01583	https://dx.doi.org/10.1182%2Fbloodadvances.2018017988	https://doi.org/10.1016/j.isci.2020.101562	https://doi.org/10.1158/2159-8290.cd-20-0839	https://doi.org/10.1093/annonc/mdy450	https://doi.org/10.1038/s41375-019-0573-y	https://doi.org/10.1182/blood-2013-11-536433	https://doi.org/10.1080/2162402x.2021.1928365
Gene	AKA	PCNSL	MZL/WM	BLYMF129	Abdulla, et al. 2021	Cheng, et al. 2019	Croci, et al. 2021	Durek, et al. 2016	Fraietta, et al. 2021	Gennert, et al. 2021	Lemoine, et al. 2021	Leveille, et al. 2021	Manfroi, et al. 2021	Scarfò, et al. 2017	van de Donk, et al. 2021	Xu, et al. 2021	Bobée, et al. 2020	Mizutani, et al. 2018	Mulazzani, et al. 2019	Thaler, et al. 2017	Gandhi, et al. 2021	Choueiry, et al. 2021	Liang, et al. 2021	Cao, et al. 2021	Steen, et al. 2021	Monti, et al. 2005	Carey, et al. 2015	Ennishi, et al. 2019	Michaelsen, et al. 2018	Tripodo, et al. 2020	Kotlov, et al. 2021	Ciavarella, et al. 2018	Staiger, et al. 2020	Scott, et al. 2014	You, et al. 2021
ACTA2																															1	1
ACTB				1
ACTG1				1
ACTG2																									1
ACTL7A																									1
ADA															1
ADHFE1																									1
AEBP1																																1
AEN																									1
AFMID																												1
AGER																									1
AGR2																																			1
AHCY																											1
AHR								1
AICDA																														1
AKAP1																											1
AKAP5																													1
AKR1D1																									1
ALCAM																																1
ALDH3B1																									1
ALOX5																												1
AMT																									1
ANAPC16																																			1
ANGPT1																															1
ANGPT2																															1
ANO9																									1
ANTXR2																									1
AP1B1																									1
APLP2																													1
APOL6																													1
APRIL	TNFSF13	1															1
ARG1															1															1	1
ARHGAP17																									1
ARID1B				1
ARSI																									1
ASB13																									1									1
ASNSD1																									1
ASPH																									1
ATM				1
ATP5D																									1
ATRAID																										1
AURKA																															1
AURKB																															1
B2M				1																										1	1
BATF								1																				1
BATF3																														1
BAX		1
BBC3																																			1
BCAS4																													1
BCL10		1		1
BCL11B																																			1
BCL2		1		1							1																			1
BCL2A1																													1				1
BCL2L1		1
BCL2L12												1
BCL6				1				1																					1		1
BCL7A				1
BCLAF1																																			1
BGLAP																									1
BGN																																1
BID											1
BIRC2											1
BIRC3		1		1
BLK																															1
BRAF				1
BSG																																	1
BST1																															1
BTBD3																									1
BTC																							1
BTG1				1
BTG2				1
BUB1																															1
C10orf128	TMEM273																												1
C14orf70																									1
C16orf54																									1
C17orf56	TEPSIN																								1
C19orf24	FAM174C																								1
C2																									1
C3AR1																									1
C3orf22																									1
C3orf37	HMCES																								1
CA9																															1
CABP2																																			1
CACNA1I																									1
CACNA2D2																									1
CADM4																																			1
CALR																							1
CAMK1D																													1
CAPS																									1
CARD10		1																							1
CARD11		1		1
CARD14		1
CARD9		1
CASP10												1
CASP8											1
CBLB																									1
CCDC154																									1
CCDC50																																		1
CCDC6																																			1
CCL20									1																						1
CCL4																															1
CCL5													1																	1	1		1
CCNB1																															1
CCND1				1																										1	1
CCND2		1																															1
CCND3				1
CCNE1																															1
CCR6																															1
CCR8																															1
CD11C																														1
CD160																															1
CD163																					1					1					1		1
CD19											1				1																1
CD2																										1
CD20											1																			1
CD22																										1					1
CD226																															1
CD24																												1			1
CD244																															1
CD274	PDL1	1								1	1				1						1					1
CD276																														1
CD28																									1						1
CD300LF																																1
CD37				1																						1
CD39	ENTPD1									1
CD3D																															1
CD3E																										1				1	1
CD3G																															1
CD4																										1				1	1
CD40																									1					1
CD40LG																					1									1	1
CD44																														1
CD47																																	1
CD58				1							1
CD6																										1
CD68													1								1				1	1
CD70				1
CD79A				1							1															1					1
CD79B				1																											1
CD80																												1
CD81						1					1
CD83				1
CD84																															1
CD8A																					1					1				1	1
CDC25A																											1
CDCA7L																									1
CDH23																								1
CDH5																															1
CDK2																															1
CDK4																							1				1
CDK5R1																												1
CDKN2A				1
CDKN2B				1
CETN3																															1
CFLAR		1									1				1
CIITA				1
CKAP4																													1
CLCN1																																			1
CLCN2																																			1
CLU																														1	1
COL12A1		1
COL1A1																															1	1
COL1A2																															1	1
COL3A1																									1						1	1
COL4A1																															1	1
COL4A2																																1
COL5A2																									1							1
COL6A3																															1	1
COMMD8																									1
COX7A2L																										1
CPD																									1
CPNE3																													1				1
CPT1A																																	1
CREB1								1
CREB3L2																													1					1
CREBBP				1
CSF1																															1		1
CSF1R																															1
CTHRC1																																1
CTLA4										1				1									1							1	1
CTNNA1																									1
CTNNB1				1
CTPS1																											1
CTSB																									1	1
CTSK																																1
CTSZ																																1
CX3CL1																															1
CX3CR1																															1
CXCL10																															1
CXCL11																															1
CXCL12																										1
CXCL13																														1	1
CXCL5																															1
CXCL8																															1
CXCL9																									1						1
CXCR2																															1
CXCR3																															1
CXCR4				1																													1
CXCR5				1																											1
CYB5R2																																		1
DAB2																										1
DBI																										1
DBP																									1
DDX11																										1
DDX21																										1
DDX6																																			1
DHRS2																																			1
DHX33																											1
DKK3																									1
DNAJB12																												1
DPP8																									1
DPYSL3																																	1
DTX1				1
DTX3L																													1
DUSP2				1
DUSP4								1
DUSP5								1
E2F1																															1
EARS2																									1
EBER1		1																			1
EBER2		1
EBF1				1
EBI3																												1
EBNA1BP2																										1
EEPD1																									1
EGFR				1
EGR1																																1
EGR3																													1
ELL2																													1
EMCN		1
EOMES																															1
EP300				1
EPHA4																									1
ERCC2																																			1
ERN1																													1
ESCO2																															1
ETFA																											1
ETS1				1				1
ETV6				1
EZH2				1
EZR																										1
F8A3																									1
FABP5																							1
FADD											1
FAM108C1																									1
FAM117B																													1
FAM13AOS	FAM13A-AS1																								1
FAM153A																									1
FAM216A																											1
FAM26F	CALHM6																								1
FAS				1																										1
FASLG	TNFSF6																									1
FASN																										1
FAT4			1																						1
FBL																											1
FBLN2																									1
FBLN7																													1
FBXW7				1
FCER1G																									1
FCGR1B																									1
FCRL5																															1
FDCSP		1
FEM1C																																			1
FGD5																									1
FGFBP2																															1
FIBP																									1
FLJ37307	TMEM272																								1
FLJ37786	LOC642691																								1
FLT1																															1
FN1																															1	1
FNDC1		1
FNDC3B																									1
FOXJ3								1
FOXP1																									1
FOXP3																1														1	1
FSTL1																																1
FYB																									1
FYN																																	1
GABRB1																									1
GAMT																												1
GATA2																									1
GATA3																1									1	1
GATAD2B																																			1
GBP1																									1
GBP5																									1
GDF2																							1
GEMIN4																											1
GIT2																												1
GLRX																													1
GNA13				1
GNAI2				1
GNG12																									1
GNLY																															1
GOT2																											1
GPNMB																																1
GPR124	ADGRA2																								1
GPR137B																												1
GPRIN3																									1
GRHPR				1
GRIN3A																									1
GRN																										1
GSK3B																												1
GUK1																									1
GZMB																									1						1
GZMH																															1
HDAC1																																			1
HERPUD2																													1
HIF1A																														1
HIST1H1C				1
HIST1H1D				1
HIST1H1E				1
HIST1H2AC				1
HIST1H2BC				1
HLA-A																															1
HLA-B																															1
HLA-C		1
HLA-DMA															1																1
HLA-DMB															1																1
HLA-DPA1		1													1
HLA-DPB1		1													1
HLA-DQA1															1														1	1	1
HLA-DQB1															1														1		1
HLA-DRA															1																1
HLA-DRB1															1															1
HLA-E																														1
HMG20A																													1
HNRNPLL								1
HPDL		1
HRK																													1
HS3ST3A1																																1
HSPBL2	HSPB1P1																								1
HTR1A																							1
ICAM1																														1	1
ICOS																															1
IDH1				1
IDO1	IDO				1									1	1														1	1
IFITM1																										1
IFNA16																							1
IFNAR1																														1
IFNG																															1
IGHM																																			1
IGLL3																									1
IGLL5				1
IGSF10																													1
IGSF6																																1
IK																												1
IKZF2																															1
IKZF4																															1
IL10														1																	1
IL15																														1
IL16																													1				1
IL18BP																									1
IL1R1																									1
IL2																					1
IL21																															1
IL21R																							1					1
IL22									1	1																					1
IL2RA								1													1
IL2RB								1
IL4														1																	1
IL4I1																						1
IL6						1			1																						1
IL6R																										1
IL6ST																									1
IL7R																									1
INHBA																									1
INPP5D																										1
INSM2																																			1
IQCD																									1
IRF1																										1
IRF2BP2				1
IRF4		1		1																								1						1
IRG1	ACOD1																								1
IRS2				1
ISY1																												1						1
ITGA6																									1
ITGB2																									1	1				1
ITGB8																														1
ITK																															1
ITM2A																																			1
ITPKB				1																									1					1
ITPR2			1
JAK1						1
JAK2						1
JAK3				1
JAKMIP1																									1
JAML																																1
JCHAIN																												1
KCNA4																																			1
KCNH4																																			1
KCNU1																									1
KDR																															1
KI67	MKI67																									1				1	1
KIAA1128	CCSER2																								1
KIAA1462	JCAD																								1
KIF14																													1
KIR2DL4																															1
KIT																															1
KLF2				1
KLHL14				1																					1
KLHL6				1
KLRC2																															1
KLRF1																															1
KLRK1																															1
KMT2D				1
KRAS				1
KRT73																									1
LAG3						1			1	1					1						1									1	1
LAMB1																																1
LAMP1																										1
LDHB																										1
LGALS7																															1
LGALS9															1
LIMD1																												1						1
LINC01215																													1
LMO2																													1
LOC100128071	FAM229A																								1
LOC100128682	LINC01531																								1
LOC100131225																									1
LOC100131354																									1
LOC100287094																									1
LOC100287259																									1
LOC100287308																									1
LOC100288639																									1
LOC100288728																									1
LOC100289566																									1
LOC196415	LINC02909																								1
LOC284889	MIF-AS1																								1
LOC391358																									1
LOC401433																									1
LOC440311																									1
LOC729535																									1
LRP12																									1
LRP1B				1
LRP8																											1
LSM1																									1
LTB				1
LTBR																															1
LUM																															1	1
LY6E																														1
LY75																												1
LYAR																											1
MAF								1																		1					1
MAFB																										1
MAG		1
MALT1		1		1
MAML3																									1									1
MAP2			1
MAP2K2																									1
MAP4K1																										1
MARCKSL1																									1
MCL1				1
MCM2																															1
MCM6																															1
MDFIC																													1			1
MDM2												1
MED23			1
MEF2B				1
MEX3C																									1
MFAP2																																1
MFGE8																									1
MIF																															1
MIR155HG																												1
MME																													1				1	1
MMP14																									1
MMP2																									1						1	1
MMP9																															1
MPEG1				1
MPST																																	1
MRC1																															1
MRC2																																1
MRPL15																										1
MRPL3																										1
MRPL33																									1
MRPS34																											1
MS4A1																															1
MSH3				1
MSR1																															1
MUC16			1
MXRA5																																1
MYBBP1A			1
MYBL1																													1					1
MYBL2																															1
MYC				1																							1	1		1
MYD88				1
NBR1																									1
NCAM1	CD56																				1									1
NCR1																															1
NCR3																															1
NDUFB1																										1
NEMF																																			1
NFAM1																									1
NFATC2								1															1
NFKB1		1
NFKB2		1										1
NFKBIE				1
NKG7																															1
NME1																											1
NOD2								1
NOLC1																											1
NOTCH3																									1
NPFF																									1
NPFFR2		1
NR4A2																									1
NRF1								1
NRN1L																									1
NSA2																																			1
NSUN2																									1
NSUN5																													1
NTRK1				1
OAZ1																														1
OPA1																												1
OR13A1																												1
OR4D5																									1
OSBPL10				1
OSMR		1
OTULIN																													1
OXTR																							1
P2RY12																											1		1
P2RY14																																1
PABPC3																																			1
PAICS																											1
PALLD																									1
PAPSS2																									1
PARP1																																			1
PARP3																																			1
PATL2																									1
PAX5																										1					1
PAX8-AS1																													1
PCDH9																													1
PCLAF	KIAA0101																										1
PCNP																																			1
PCOLCE																																1
PDCD1	PD-1					1		1	1	1				1	1						1
PDCD10																									1
PDCD1LG2	PD-L2										1				1						1									1
PDE5A																									1
PDGFC																															1
PDGFRB																									1
PDPN																															1
PDXDC1																									1
PECAM1																														1
PEG10																												1
PERP												1
PGF																															1
PHB2																										1
PHF23																												1
PIK3CA				1
PILRA																									1
PIM1				1																									1
PIM2				1																														1
PKA	PRKAR2A													1
PLCG2																										1
PLCH2																									1
PLD3																									1
PLK1																															1
PLOD2																																1
PMP22																									1
PMPCB																																1
PMS2P2																										1
PMS2P9																										1
POLD2																											1
POLH																														1
POLR1B																									1
POSTN																																1
POTEC																									1
POU6F1																									1
PPAT																											1
PPP1R3B																									1
PPRC1																										1
PRDM1				1				1																					1
PRDX5																									1
PRKCH																									1
PRKCQ																									1
PRMT1																										1
PRNP																															1
PSAT1																																	1
PSEN1																									1
PSIMCT.1	MCTS2																								1
PSMA2																										1
PSMA5																										1
PSMA6																										1
PSMB10																														1
PSMB9																									1
PSMD14																							1
PSMD3																							1
PTEN				1		1
PTGES2						1
PTPN11				1
PTPN13			1
PTPRC																							1
PTTG1IP																									1
QRSL1																												1
R3HDM1																												1						1
RAB27A																																1			1
RAB29	RAB7L1																																	1
RAB33A																									1
RAB3GAP2																													1
RAB7A																														1
RABEPK																													1
RAD54L																																			1
RAG2			1
RANBP1																											1
RASA1																																			1
RASGRF1																													1
RASL11A																									1				1
RBL2																																			1
RBPJL			1
REL		1										1
RELA		1
RELB		1
RFC3																											1
RFFL																												1
RGCC																												1	1
RNF130																									1
RNF213																									1
ROCK1																									1
RPLP0																										1
RRS1																										1
RUBCNL																										1
RUNX3								1
S100A11																							1
S100Z																									1
S1PR2				1																					1									1
SAMD13																										1
SBK1																									1
SCNN1D																									1
SELPLG																										1
SEMA7A																												1
SEP15	SELENOF																								1
SERPINA1																									1
SERPINA9																																		1
SERPING1																										1
SGK1				1
SGPP2																												1
SH2D1A																															1
SH2D1B																															1
SH2D3C																									1
SH3PXD2A																													1
SHARPIN																									1
SHISA5	SCOTIN											1
SHISA8																											1
SIGLEC9																									1
SIK1																																			1
SIPA1L3																										1
SKAP2																													1
SLAMF1								1																		1
SLAMF8																										1
SLC12A8																											1
SLC16A9		1
SLC25A27																												1
SLC29A3																																1
SLC2A3																																1
SLC41A1																									1
SLFN5																									1
SMAD1																													1			1
SMARCA5																																			1
SMIM14																												1
SNHG19																												1
SOCS1				1
SOD1																										1
SP3																																			1
SPARC							1																									1
SPEN			1
SPI1			1
SPIB				1
SPP1		1
SRM																											1
SSBP3																									1
STAM								1
STAP1																															1
STAT1																														1
STAT2																														1
STAT3				1		1			1																			1	1	1
STAT6				1
STAU1																																			1
STC2																							1
SULF1																																1
SYBU																												1
SYNE1			1
TADA2B																									1
TAP1																															1
TAP2																															1
TBL1XR1				1
TBP																																	1
TBX21								1																							1
TCIRG1																										1
TCL1A				1																							1		1
TCP10	TCP10L																								1
TEDC2		1
TEK																															1
TESPA1																													1
TET2				1
TGFBI														1	1																	1
THBS2																																1
THPO																							1
TIGIT										1					1															1	1
TIM3	HAVCR2								1	1					1						1									1
TIMP1																															1	1
TIMP2																															1
TIMP3																																1
TINAGL1																									1
TJP1																									1
TLR8																									1
TMEM119																											1
TMEM127																									1
TMEM135																									1
TMEM140																									1
TMEM175																									1
TMEM202																									1
TMEM219																									1
TMEM224	TMEM150B																								1
TMEM30A				1
TMEM47																									1
TMEM97																											1
TMSB4X				1
TNF																					1									1	1
TNFAIP3				1
TNFRSF10A	TRIAL-R1											1
TNFRSF10B	TRIAL-R2										1	1
TNFRSF13B	CD267	1															1	1		1											1			1
TNFRSF13C	CD268																														1
TNFRSF14	CD270			1
TNFRSF17	CD269																														1
TNFRSF18																															1
TNFRSF1A																										1					1
TNFRSF1B								1
TNFRSF4																							1
TNFRSF9																														1
TNFSF13B	BAFF/TALL1	1															1	1	1													1
TNFSF8	CD30L																											1
TOX				1				1		1
TP53				1
TPO		1
TPT1																									1
TRAC																															1
TRAF1		1
TRAF2											1
TRAP1																											1
TRAT1																															1
TRBC1	TRBC2																														1
TRIM21																													1
TRIM56																												1						1
TRRAP			1
TSKU																									1
TSPAN9																									1
TTC8																													1
UBA1																										1
UBASH3A																									1
UBE2D2																																			1
UBXN4																												1						1
UBXN7																									1
UCHL3																											1
UCK2																										1
VASP																												1
VCAM1																														1	1
VEGFA																														1	1
VEGFB																															1
VEGFC																															1
VISTA																														1
VPS24	CHMP3																								1
VRK3																												1
VTN																															1
VWF																															1
WAC																												1
WASH2P																									1
WASL																									1
WDR3																											1
WDR55																												1						1
XBP1				1
XRCC3																																			1
XRCC5																										1
ZBTB4																									1
ZEB2								1
ZFAND4	ANUBL1																								1
ZNF22																									1
ZNF438																									1
